# Supplementary material for: Molecular profiles of tumor contrast enhancement: A radiogenomic analysis in anaplastic gliomas
Source: Cancer Med. 2018 Aug 16;7(9):4273–83. doi: 10.1002/cam4.1672 (PMC6144143; doi:10.1002/cam4.1672)
Supplement: Supplementary file 8 [file CAM4-7-4273-s008.xlsx]

## Sheet: Sheet1
Supporting Information Table S5. The prognostic value of quantitative radiomic features in univariate Cox regression model.
Feature	HR	95% CI	P value
Long Run High Gray Level Emphasis	1.0004	1.0001612937726~1.00064257607428	0.00106005
Maximum Probability	1833.59	7.03315652405601~478031.074574604	0.00811696
Short Run Low Gray Level Emphasis	0.00209679	1.71839535465777E-05~0.25585158204229	0.0118664
Low Gray Level Run Emphasis	0.0143907	0.000525396001476553~0.394161518261477	0.0120319
Energy (Group 3)	3825.91	5.88872529433614~2485699.65390212	0.0125414
High Gray Level Run Emphasis	1.00238	1.00037256253992~1.00438791946018	0.0201003
Sum Entropy	0.172817	0.0352663622053379~0.8468640988138	0.030392
Entropy (Group 3)	0.3457	0.128816374275744~0.927741662966067	0.0349555
Informational Measure of Correlation 1	0.000130589	3.14756172220034E-08~0.541802149069228	0.0353652
Spherical Disproportion	0.110022	0.0113013496870776~1.07108958661877	0.0573259
Long Run Low Gray Level Emphasis	0.641514	0.404785176269295~1.01668701449058	0.0588217
Spherity	313.97	0.731830759567906~134699.513036808	0.0630252
Difference Entropy	0.140977	0.0167979238050681~1.18315924224762	0.0710733
Standard deviation	0.999447	0.9988465610811~1.00004807459879	0.071355
Mean absolute deviation	0.999287	0.998504850465258~1.00006879474265	0.0738304
Compactness 2	94.4131	0.5963610389265~14947.0386249677	0.0784208
Range	0.999939	0.999871300627162~1.00000738816686	0.0806086
Maximum	0.999949	0.999891870144706~1.00000713021957	0.0858911
Variance (Group 1)	1	0.999999552261353~1.00000003893039	0.0996825
Homogeneity 1	370.798	0.297217717107908~462594.218683868	0.103866
Correlation	7602.1	0.134226739924304~430554996.150094	0.109527
Short Run High Gray Level Emphasis	1.00207	0.999473806965142~1.00467744586826	0.118134
Homogeneity 2	113.91	0.252421477353242~51403.6210350372	0.128886
Surface to Volume Ratio	0.0233357	0.000151156614132387~3.60258234043217	0.143879
Skewness	0.448811	0.152195735304197~1.32349913208161	0.146504
Contrast	0.93836	0.859087716401665~1.0249479501234	0.157724
Inverse Difference Moment Normalized	5.94534e+30	1.42155596430762E-13~2.48650188346147E+74	0.16675
Root Mean Square	0.999931	0.999830909120806~1.00003158862113	0.179276
Dissimilarity	0.585843	0.267266577653812~1.28415533853381	0.181757
Inverse difference normalized	1.91142e+09	0.000030002931941876~1.21772828563789E+23	0.187572
Mean	0.999933	0.999830426072547~1.00003467940545	0.195503
Kurtosis	0.823939	0.60925492942127~1.11427281117091	0.208604
Median	0.999935	0.999832677087756~1.00003771416482	0.215346
Energy (Group 1)	1	0.999999992135894~1.00000000225379	0.27713
SumVariance	1.00124	0.99893053273439~1.00356233393985	0.292224
Autocorrelation	1.00433	0.996167767561824~1.01255486630677	0.299495
Cluster Shade	1.00037	0.999646856564618~1.0010989321196	0.314359
Informational Measure of Correlation 2	1075.43	0.000911865367641153~1268345471.40077	0.327771
Minimum	0.999862	0.999576774447335~1.00014683405799	0.34186
Sum Average	1.06372	0.934352807973488~1.21100753233121	0.350463
Variance (Group 3)	1.00379	0.995789148948601~1.01185363302387	0.354247
Inverse Variance	7.68896	0.0404162271051404~1462.78059435815	0.446209
Compactness 1	1.00749	0.987770590049156~1.02760994672493	0.459239
Run Percentage	0.910048	0.613658218152491~1.3495909553251	0.6392
Long Run Emphasis	1.00347	0.988716230787344~1.01844601033757	0.646614
Uniformity	8.23634e-07	6.18893272802705E-34~1.09610726100242E+21	0.660195
Short Run Emphasis	0.902707	0.56450196312692~1.44353688092219	0.669131
Run Length Nonuniformity	1	0.999996016219988~1.00000591475072	0.70221
Cluster Prominence	1	0.999986881011353~1.00001767388765	0.77189
Cluster Tendency	0.998514	0.98800990144279~1.00913061824119	0.782918
Entropy (Group 1)	1.16161	0.31840366724695~4.23781155130651	0.820531
Volume	1	0.999988472934768~1.00001423188816	0.836952
Gray Level Nonuniformity	1	0.999987736620072~1.00001279861873	0.966622
Maximum 3D Diameter	0.999754	0.97829552947381~1.02168363434483	0.982286
Area	1	0.999920309026957~1.00007998430649	0.99719
HR: hazard ratio; CI: confidence interval
